# Supplementary material for: Mechanisms of Binding and Immune Escape Resistance for Broadly Neutralizing Antibodies Targeting Distinct Conserved SARS-CoV-2 Spike Epitopes: A Hierarchical Approach Integrating Mutational Profiling and Energy Landscape Analysis
Source: Int J Mol Sci. 2026 Apr 30;27(9):4025. doi: 10.3390/ijms27094025 (PMC13163605; doi:10.3390/ijms27094025)
Supplement: Supplementary file 1 [file ijms-27-04025-s001.zip]

Archive with 1 entries (1 files):
- ijms-4268164-supplementary.pdf
